# Supplementary material for: The research of touch screen usability in civil aircraft cockpit
Source: PLoS One. 2024 Feb 8;19(2):e0292849. doi: 10.1371/journal.pone.0292849 (PMC10852311; doi:10.1371/journal.pone.0292849)
Supplement: S1 Dataset — (XLSX) [file pone.0292849.s002.xlsx]

## Sheet: Click Data-Operation Time
Layout&Position	Size/mm	Mean/ms	Standard Deviation	P25/ms	P75/ms	Min/ms	Max/ms
L1	9	824.87	92.96	732	921.71	681.9	960.27
L1	10	844.04	70.2	786.05	889.31	759.77	1020.21
L1	11	809.44	108.29	755.56	885.53	603.28	1049.75
L1	12	763.18	85.13	753.4	823.06	583.02	867.16
L1	13	795.57	103.67	687.74	863.2	650.39	989.3
L1	14	776.43	77.44	734.87	840.83	601.54	895.05
L1	15	740.51	85.32	678.72	791.04	598.65	902.87
L1	18	726.58	64.88	693.14	775.41	579.92	805.65
L1	21	700.77	69.72	658.78	749.58	578.77	861.42
L2	9	853.04	135.32	729.81	952.49	660.03	1104.6
L2	10	814.5	97.88	722.29	903.26	682.26	988.24
L2	11	760.42	93.88	687.78	826.96	617.53	959.67
L2	12	786.67	79.95	731.32	843.75	665.37	956.18
L2	13	780.06	98.36	694.89	885	581.59	903.26
L2	14	775.74	86.66	730.55	813.46	668.52	1011.24
L2	15	712.36	62.71	656.22	754.62	628.79	862.76
L2	18	694.18	84.04	625.76	742.88	552.8	853.04
L2	21	671.54	63.84	615.14	713.45	574.29	809.74
L3	9	837.75	116.04	804.47	930.16	574.88	1012.7
L3	10	730.29	125.27	611.21	856.84	556.73	936.53
L3	11	758.62	102.29	649.17	851.69	588.95	904.03
L3	12	759.92	90.94	698.87	846.68	597.2	911.52
L3	13	712.34	66.99	667.31	779	604.57	814.97
L3	14	704.29	83.31	641.53	765.83	559.87	877.43
L3	15	689.82	58.43	635	729.9	598.37	798.56
L3	18	682.03	53.23	624.34	726.94	604.55	766.05
L3	21	634.75	68.42	585.48	692.6	534.49	776.04
R1	9	949.87	120.02	850.54	1067.72	779.95	1189.36
R1	10	904.5	120.52	800.22	1001.73	679.17	1106.01
R1	11	898.47	108.94	803.92	975.89	696.81	1098
R1	12	846.46	74.81	797.9	893.49	699.13	993.98
R1	13	821.76	114.45	722.79	910.77	644.12	1071.67
R1	14	791.88	138.37	678.79	937.94	576.77	989.4
R1	15	759.53	56.73	712.13	815.77	649.07	848.06
R1	18	750.85	48.17	707.27	790.02	669.37	836.57
R1	21	699.12	60.38	639.02	740.18	624.25	811.76
R2	9	929.72	125.34	856.92	1009.3	630	1116.71
R2	10	884.82	101.82	808.03	968.15	685.04	1014.8
R2	11	891.85	97.96	783.84	963.85	754.44	1047.32
R2	12	821.25	94.46	747.05	870.93	680.64	1025.62
R2	13	825.72	81.69	742.52	881.36	727.08	1014.93
R2	14	816.85	125.49	704.65	924.07	650.41	1096.7
R2	15	784.3	56.23	757.4	841.9	666.01	869.12
R2	18	747.17	74.79	682.18	794.88	649.56	897.02
R2	21	754.14	66.05	725.26	821.49	613.43	836.01
R3	9	769.86	94.69	705.84	846.5	646.3	980.43
R3	10	819.12	103.78	733.78	884.52	660.77	1043.19
R3	11	798.05	84.34	737.14	873.11	595.07	896.2
R3	12	762.05	54.96	717.5	819.13	685.61	854.17
R3	13	731.84	66.51	674.48	758.01	617.18	857.9
R3	14	755.54	91.33	681.68	834.12	634.57	963.24
R3	15	743.45	85.67	671.64	804.93	544.59	861.97
R3	18	662	71.35	590.91	729.25	571.3	798.66
R3	21	687.52	57.65	645.82	739.97	565.33	785.73
Layout	Mean/ms	Standard Deviation
L	753.32	17.44
R	800.28	15.5
Position	Mean/ms	Standard Deviation
1	800.21	17.37
2	794.69	18.44
3	735.51	14.93
Layout&Position	Mean/ms	Standard Deviation
L1	775.71	16.16
L2	760.95	21.54
L3	723.31	18.3
R1	824.72	19.59
R2	828.42	18.5
R3	747.71	15.32
Size/mm	Mean/ms	Standard Deviation
9	860.85	24.61
10	832.88	18.49
11	819.48	20.41
12	789.92	16.49
13	777.88	20.02
14	770.12	20.99
15	738.33	13.79
18	710.47	13.71
21	691.3	12.76

## Sheet: Click Data-Error Rate
Layout&Position	Size/mm	Mean	Standard Deviation	P25	P75	Min	Max
L1	9	0.036	0.033	0.004	0.05	0	0.117
L1	10	0.011	0.013	0	0.017	0	0.033
L1	11	0.011	0.015	0	0.017	0	0.05
L1	12	0.012	0.011	0.006	0.017	0	0.033
L1	13	0.006	0.008	0	0.017	0	0.017
L1	14	0.001	0.005	0	0	0	0.017
L1	15	0.004	0.005	0	0.005	0	0.017
L1	18	0.001	0.001	0	0.002	0	0.005
L1	21	0.001	0.001	0	0.002	0	0.003
L2	9	0.038	0.047	0	0.088	0	0.133
L2	10	0.018	0.019	0	0.033	0	0.05
L2	11	0.007	0.013	0	0.013	0	0.033
L2	12	0.01	0.01	0	0.016	0	0.033
L2	13	0.013	0.025	0	0.017	0	0.083
L2	14	0.004	0.01	0	0	0	0.033
L2	15	0.007	0.01	0	0.014	0	0.033
L2	18	0.003	0.004	0	0.004	0	0.014
L2	21	0.001	0.002	0	0.004	0	0.005
L3	9	0.015	0.014	0	0.03	0	0.033
L3	10	0.01	0.009	0	0.02	0	0.02
L3	11	0.003	0.007	0	0.002	0	0.02
L3	12	0.003	0.004	0	0.006	0	0.01
L3	13	0.007	0.012	0	0.015	0	0.03
L3	14	0.004	0.008	0	0.003	0	0.02
L3	15	0.001	0.003	0	0	0	0.011
L3	18	0.001	0.003	0	0	0	0.008
L3	21	0.005	0.007	0	0.01	0	0.017
R1	9	0.031	0.023	0.017	0.05	0	0.067
R1	10	0.033	0.026	0.017	0.058	0	0.083
R1	11	0.021	0.026	0	0.033	0	0.083
R1	12	0.008	0.009	0	0.016	0	0.024
R1	13	0.003	0.006	0	0	0	0.017
R1	14	0.007	0.011	0	0.017	0	0.033
R1	15	0.004	0.007	0	0.004	0	0.025
R1	18	0.003	0.005	0	0.005	0	0.016
R1	21	0.004	0.006	0	0.006	0	0.017
R2	9	0.114	0.065	0.058	0.167	0	0.2
R2	10	0.068	0.058	0.033	0.1	0.017	0.217
R2	11	0.044	0.038	0.017	0.067	0	0.133
R2	12	0.013	0.01	0	0.023	0	0.024
R2	13	0.035	0.038	0	0.033	0	0.117
R2	14	0.018	0.019	0	0.033	0	0.05
R2	15	0.021	0.021	0.001	0.03	0	0.067
R2	18	0.01	0.018	0	0.017	0	0.059
R2	21	0.02	0.027	0	0.031	0	0.071
R3	9	0.02	0.021	0	0.03	0	0.067
R3	10	0.018	0.017	0	0.033	0	0.05
R3	11	0.015	0.019	0	0.029	0	0.05
R3	12	0.011	0.015	0	0.016	0	0.05
R3	13	0.021	0.032	0	0.017	0	0.117
R3	14	0.003	0.007	0	0	0	0.017
R3	15	0.007	0.007	0	0.015	0	0.017
R3	18	0.003	0.006	0	0.006	0	0.017
R3	21	0.003	0.006	0	0.005	0	0.016
Layout	Mean	Standard Deviation
L	0.009	0.001
R	0.021	0.002
Position	Mean	Standard Deviation
1	0.011	0.002
2	0.025	0.004
3	0.008	0.001
Layout&Position	Mean	Standard Deviation
L1	0.009	0.002
L2	0.011	0.003
L3	0.005	0.001
R1	0.013	0.002
R2	0.038	0.005
R3	0.011	0.002
Size/mm	Mean	Standard Deviation
9	0.042	0.007
10	0.026	0.005
11	0.017	0.003
12	0.01	0.002
13	0.014	0.003
14	0.006	0.002
15	0.007	0.001
18	0.004	0.001
21	0.006	0.001

## Sheet: Click Data-Accuracy Deviation
Layout&Position	Size/mm	Mean/mm	Standard Deviation	P25/mm	P75/mm	Min/mm	Max/mm
L1	9	2.76	0.32	2.52	2.85	2.36	3.62
L1	10	2.72	0.18	2.6	2.78	2.47	3.14
L1	11	2.9	0.28	2.68	3.08	2.46	3.44
L1	12	3.21	0.27	2.94	3.41	2.73	3.54
L1	13	3.27	0.34	3.09	3.54	2.64	3.77
L1	14	3.38	0.58	2.94	3.8	2.27	4.3
L1	15	3.75	0.35	3.53	3.94	2.98	4.28
L1	18	4.26	0.45	3.88	4.7	3.65	4.96
L1	21	4.63	0.51	4.43	5.04	3.24	5.12
L2	9	2.6	0.37	2.37	2.63	2.3	3.41
L2	10	3	0.51	2.64	3.21	2.43	4.16
L2	11	3.02	0.31	2.78	3.23	2.71	3.78
L2	12	3.28	0.25	3.17	3.43	2.61	3.56
L2	13	3.35	0.56	3.07	3.62	2.62	4.65
L2	14	3.24	0.45	3	3.6	2.42	3.99
L2	15	4	0.32	3.73	4.25	3.33	4.45
L2	18	4.02	0.58	3.66	4.54	2.91	4.91
L2	21	4.85	0.65	4.52	5.3	3.45	5.84
L3	9	2.37	0.22	2.2	2.57	1.98	2.71
L3	10	2.73	0.28	2.51	2.9	2.2	3.26
L3	11	2.77	0.25	2.58	2.9	2.38	3.19
L3	12	3.1	0.19	3.04	3.28	2.76	3.37
L3	13	3.04	0.41	2.79	3.34	2.15	3.59
L3	14	3.24	0.24	3	3.48	2.97	3.62
L3	15	3.63	0.4	3.3	3.92	3.01	4.35
L3	18	4.01	0.45	3.61	4.32	3.39	4.8
L3	21	4.42	0.4	4.18	4.78	3.69	5.03
R1	9	2.6	0.2	2.42	2.75	2.21	2.89
R1	10	2.81	0.22	2.62	2.94	2.42	3.14
R1	11	3.05	0.3	2.81	3.22	2.52	3.52
R1	12	3.47	0.3	3.29	3.65	2.96	4.06
R1	13	3.41	0.35	3.21	3.67	2.82	3.98
R1	14	3.56	0.34	3.39	3.77	3.11	4.39
R1	15	4.07	0.4	3.84	4.27	3.37	4.85
R1	18	4.33	0.56	3.99	4.83	3.21	5.08
R1	21	4.97	0.48	4.72	5.31	3.96	5.46
R2	9	2.72	0.17	2.61	2.88	2.44	2.95
R2	10	3.15	0.25	2.94	3.28	2.83	3.62
R2	11	3.4	0.21	3.19	3.54	3.08	3.83
R2	12	4.08	0.59	3.61	4.47	3.3	5.1
R2	13	3.79	0.45	3.52	4.12	3.17	4.81
R2	14	3.8	0.24	3.6	3.99	3.37	4.16
R2	15	4.16	0.5	3.71	4.69	3.46	4.89
R2	18	4.65	0.96	3.66	5.5	3.14	6.01
R2	21	4.5	0.84	3.8	5.45	3.33	5.75
R3	9	2.66	0.43	2.39	2.68	2.22	3.73
R3	10	2.75	0.29	2.5	3.05	2.3	3.15
R3	11	2.96	0.51	2.6	3.12	2.18	3.98
R3	12	3.15	0.28	2.97	3.37	2.53	3.5
R3	13	3.63	1.13	3.11	3.69	2.71	7.01
R3	14	3.39	0.45	2.91	3.89	2.8	3.99
R3	15	3.73	0.36	3.34	4.12	3.26	4.23
R3	18	4.41	0.62	3.92	5.01	3.29	5.33
R3	21	4.6	0.5	4.15	5.03	4.05	5.54
Layout	Mean/mm	Standard Deviation
L	3.39	0.06
R	3.62	0.07
Position	Mean/mm	Standard Deviation
1	3.51	0.06
2	3.65	0.06
3	3.37	0.07
Layout&Position	Mean/mm	Standard Deviation
L1	3.43	0.06
L2	3.48	0.08
L3	3.26	0.06
R1	3.59	0.07
R2	3.81	0.06
R3	3.48	0.1
Size/mm	Mean/mm	Standard Deviation
9	2.62	0.05
10	2.86	0.04
11	3.02	0.07
12	3.38	0.06
13	3.41	0.11
14	3.44	0.07
15	3.89	0.06
18	4.28	0.12
21	4.66	0.09

## Sheet: Click Data-Workload
Layout&Position	Size/mm	Mean	Standard Deviation	P25	P75	Min	Max
L	9	5.26	1.95	3.44	6.87	2.04	7.72
L	10	4.51	1.73	2.52	6.22	1.98	6.53
L	11	3.69	1.66	2.11	5.37	0.99	6.07
L	12	4.83	1.98	2.79	6.63	2.04	8.34
L	13	3.05	1.45	1.67	4.71	0.99	5.2
L	14	2.55	1.39	1.03	4.01	0.99	4.71
L	15	3.9	1.78	2.26	5.32	1.45	7.54
L	18	2.66	1.19	1.62	3.57	1.32	5.14
L	21	1.8	0.78	1.08	2.75	0.99	3.13
R	9	6.16	2.57	3.42	8.65	2.05	9.73
R	10	5.52	2.4	2.97	8.04	1.65	8.73
R	11	4.64	2.22	2.51	7.1	1.19	7.93
R	12	5.36	2.25	3.33	7.77	2.31	8.61
R	13	3.79	2.02	1.92	5.83	1.19	7.34
R	14	3.05	1.76	1.21	4.85	0.99	6.33
R	15	4.49	1.98	2.48	6.5	2.2	7.87
R	18	3.16	1.58	1.94	4.8	1.27	6.2
R	21	2.2	1.22	1	3.01	0.99	4.59
Layout	Mean	Standard Deviation
L	3.58	0.38
R	4.26	0.51
Size/mm	Mean	Standard Deviation
9	5.71	0.67
10	5.01	0.62
11	4.16	0.58
12	5.09	0.63
13	3.42	0.52
14	2.8	0.47
15	4.19	0.56
18	2.91	0.41
21	2	0.3
Layout	Size/mm	mental demand	physical demand	temporal demand	overall performance	effort	frustration level	Workload
L	9	5.17	8.35	4.22	4.76	6.04	3.05	5.26
	10	4.5	7.28	3.45	4.06	5.36	2.41	4.51
	11	3.5	5.92	2.88	3.2	4.5	2.14	3.69
	12	4.73	7.41	4.5	4.42	5.3	2.61	4.83
	13	2.8	5.02	2.28	2.5	4.09	1.6	3.05
	14	2.4	4.29	1.64	2.03	3.49	1.46	2.55
	15	3.66	6.11	3.37	3.62	4.5	2.15	3.9
	18	2.6	4.02	2.03	2.69	3.09	1.51	2.66
	21	1.53	2.63	1.53	1.8	2.31	1.01	1.8
Layout	Size/mm	mental demand	physical demand	temporal demand	overall performance	effort	frustration level	Workload
R	9	5.8	9.58	4.76	6.16	6.95	3.73	6.16
	10	5.13	8.85	4.22	5.3	6.38	3.26	5.52
	11	4.33	7.91	3.28	4.44	5.34	2.55	4.64
	12	5	8.37	4.67	5.06	5.96	3.12	5.36
	13	3.6	6.52	2.54	3.37	4.56	2.13	3.79
	14	2.73	5.39	1.94	2.67	3.86	1.7	3.05
	15	3.93	7.24	3.94	4.06	5.1	2.68	4.49
	18	2.93	5.38	2.23	2.93	3.58	1.94	3.16
	21	1.86	3.96	1.7	2.19	2.27	1.24	2.2

## Sheet: Drag Data-Operation Speed
Layout&Position	Angle/°	Mean/mm/s	Standard Deviation	P25/mm/s	P7/mm/s	Min/mm/s	Max/mm/s
L1	10	2.09	0.75	1.5	2.29	1.36	4.11
L1	20	2.51	0.77	1.97	2.82	1.27	4.12
L1	30	1.92	0.5	1.58	2.07	1.38	3.18
L1	40	2.01	0.52	1.72	2.22	1.26	3.26
L1	50	2.06	0.47	1.57	2.51	1.45	2.79
L1	60	2.13	0.69	1.44	2.83	1.28	3.18
L1	70	3.23	1.03	2.54	4.19	1.42	4.8
L1	80	4.57	2.1	3.24	5.83	1.16	9.15
L1	90	4.13	1.83	3.14	4.94	1.66	7.64
L1	100	5.9	2.88	3.71	7.94	2.39	12.21
L1	110	7.26	4.25	4.66	8.91	1.87	17.81
L1	120	4.33	3.63	2.13	4.84	1.89	14.27
L1	130	5.21	2.62	3.2	7.21	1.86	9.85
L1	140	4.14	1.52	3.17	4.82	1.67	6.75
L1	150	5.31	2.23	2.82	6.86	2.45	9.23
L1	160	5.2	4.42	1.43	10.14	1.26	12.23
L1	170	4.31	3.21	2.43	4.64	1.49	13.74
L1	180	3.16	1.04	2.12	4.31	1.78	4.65
L1	190	4.73	2.71	2.24	6.52	1.88	9.59
L1	200	2.7	1.76	1.33	4.12	1.23	6.27
L1	210	1.57	0.33	1.28	1.84	1.14	2.18
L1	220	1.96	0.48	1.54	2.33	1.23	2.75
L1	230	2.62	1.7	1.61	2.62	1.24	7.73
L1	240	3.88	3.17	1.31	3.88	1.29	11.64
L1	250	2.74	2.31	1.53	2.74	1.25	9.84
L1	260	4.48	1.85	2.85	6.06	1.88	7.85
L1	270	2.91	0.88	2.31	3.39	1.88	5.13
L1	280	4.63	1.05	3.68	5.1	2.87	6.72
L1	290	4.68	2.15	2.55	5.64	1.58	8.86
L1	300	2.56	0.76	1.93	3.24	1.58	3.86
L1	310	2	0.47	1.6	2.5	1.3	2.71
L1	320	2.2	1.02	1.62	2.48	1.49	5.12
L1	330	2.07	0.5	1.69	2.56	1.33	2.85
L1	340	3.06	1.49	1.75	3.82	1.33	6.37
L1	350	3.15	0.65	2.58	3.66	2.17	4.39
L1	360	2.06	0.31	1.76	2.3	1.68	2.65
L3	10	2.63	1.26	1.59	3.96	1.43	4.68
L3	20	2.31	1.11	1.83	2.41	1.11	5.54
L3	30	2.41	1.12	1.75	3.19	1.12	4.61
L3	40	2.31	0.79	1.85	2.78	1.3	4.29
L3	50	2.26	0.84	1.56	2.59	1.28	3.92
L3	60	2.66	1.29	1.9	3.85	1.29	5.36
L3	70	4.63	2.86	2.39	6.58	1.34	11.58
L3	80	6.15	3.94	2.79	8.77	2.15	15.61
L3	90	6.03	3.29	3.4	7.8	1.85	11.84
L3	100	5.81	2.87	2.81	8.77	1.75	9.73
L3	110	8.15	5.55	3.7	13.57	2.14	16.14
L3	120	3.72	2.94	1.47	5.9	1.2	9.47
L3	130	5.23	3.95	3.25	5.43	1.27	15.85
L3	140	4.98	3.14	2.49	6.64	1.35	12.24
L3	150	6.19	5.44	2.71	7.2	1.39	17.95
L3	160	5.07	5.63	1.62	5.57	1.2	21.98
L3	170	7.07	4.93	3.88	8.4	1.14	17.36
L3	180	6.15	3.48	2.97	7.55	1.92	14.95
L3	190	3.95	2.37	1.89	6.17	1.3	8.63
L3	200	2.2	0.96	1.58	2.54	1.25	4.6
L3	210	3.01	5.27	1.3	1.64	1.18	19.73
L3	220	2.42	1.83	1.31	2.79	1.24	7.88
L3	230	2	0.6	1.6	2.13	1.29	3.34
L3	240	1.75	0.49	1.3	1.95	1.15	2.74
L3	250	4.72	4.11	1.41	7.53	1.28	13.37
L3	260	4.58	2.14	2.73	6.43	2.12	8.65
L3	270	5.66	2.92	3.18	8.24	2.32	11.62
L3	280	6.64	4.34	3.9	7.85	3.38	17.85
L3	290	4.95	2.52	3.09	6.13	2.23	11.12
L3	300	3.45	2.19	1.91	4.6	1.53	9.42
L3	310	2.53	1.17	1.77	3.03	1.38	5.74
L3	320	2.77	1.04	1.86	3.36	1.36	4.73
L3	330	2.79	1.49	1.88	3.22	1.37	6.76
L3	340	4.14	3.04	2.38	4.38	1.67	11.2
L3	350	3.78	2.18	2.41	4.54	1.69	9.65
L3	360	2.35	0.74	1.76	2.6	1.62	4.13
R1	10	2.43	1.44	1.48	2.44	1.17	6.37
R1	20	1.7	0.35	1.35	2.08	1.22	2.18
R1	30	1.61	0.3	1.33	1.77	1.18	2.19
R1	40	1.7	0.37	1.45	1.85	1.16	2.58
R1	50	1.62	0.35	1.37	1.74	1.15	2.56
R1	60	3.03	3.1	1.68	2.9	1.52	12.72
R1	70	3.17	1.57	2.52	3.17	1.27	7.55
R1	80	3.84	1.05	3.22	4.63	2.13	5.89
R1	90	2.98	0.86	2.51	3.52	1.57	4.7
R1	100	4.23	1.01	3.49	4.47	2.9	6.74
R1	110	8.53	5.72	5.11	10.8	1.25	22.97
R1	120	8.48	5.65	5.29	8.48	1.52	23.54
R1	130	6.72	3.82	3.79	8.74	2.35	14.78
R1	140	3.85	1.28	3.33	4.18	1.29	5.99
R1	150	5.68	3.43	2.58	8.16	1.28	12.59
R1	160	7.1	4.55	3.98	7.1	1.27	18.12
R1	170	2.89	1.51	1.65	4.29	1.23	5.86
R1	180	3.26	1.82	1.81	4.29	1.66	7.55
R1	190	2.93	0.94	2.22	3.28	1.87	4.85
R1	200	4.85	3.18	2.42	5.63	1.45	13.49
R1	210	2.16	0.89	1.5	2.16	1.38	4.26
R1	220	2.37	1.68	1.46	2.37	1.11	7.46
R1	230	2.12	1.1	1.25	2.12	1.19	5.19
R1	240	3.14	1.78	1.59	3.14	1.3	7.3
R1	250	5.41	2.86	3.3	6.74	1.34	11.58
R1	260	5.59	3.7	2.94	7.18	2.12	15.52
R1	270	2.55	0.73	1.95	3.09	1.52	3.67
R1	280	3.11	0.87	2.4	3.81	1.36	4.47
R1	290	5.26	3.8	2.36	5.8	1.86	15.49
R1	300	2.25	0.92	1.55	2.96	1.25	4.17
R1	310	1.83	0.5	1.49	2.08	1.33	3.16
R1	320	2.17	1.26	1.35	2.64	1.19	5.72
R1	330	1.52	0.24	1.35	1.67	1.12	1.94
R1	340	2.97	1.41	1.8	3.66	1.47	5.71
R1	350	2.29	0.62	1.7	2.63	1.54	3.68
R1	360	2.06	0.58	1.71	2.38	1.39	3.43
R3	10	2.4	0.81	1.8	3.12	1.33	3.77
R3	20	2.16	0.61	1.7	2.56	1.29	3.53
R3	30	2.19	0.62	1.62	2.69	1.36	3.25
R3	40	2.51	0.93	1.58	3.43	1.37	3.96
R3	50	2.19	0.7	1.72	2.59	1.28	3.62
R3	60	3.16	0.94	2.21	3.92	1.88	4.6
R3	70	3.98	1.92	2.44	4.95	1.58	8.54
R3	80	6.11	4.06	3.34	7.86	2.45	17.33
R3	90	5.79	3.03	2.62	8.11	2.43	11.75
R3	100	6.64	3.05	3.59	9.21	3.38	12.33
R3	110	4.84	2.87	2.39	7.57	1.62	8.89
R3	120	6.44	6.64	2.11	6.61	1.49	24.32
R3	130	9.06	10	2.44	19.42	1.26	26.91
R3	140	4.93	2.73	2.34	7.31	1.63	9.95
R3	150	5.05	4.23	1.94	7.54	1.23	15.96
R3	160	9.18	6.78	2.3	16.37	1.32	17.88
R3	170	8.07	8.62	3.42	7.61	1.78	31.32
R3	180	5.28	3.3	2.9	7.26	1.62	13.28
R3	190	8.37	8.05	2.76	12.1	2	29.94
R3	200	2.52	2.02	1.41	2.54	1.13	8.64
R3	210	1.76	0.49	1.37	1.89	1.14	2.86
R3	220	3.28	2.93	1.55	3.8	1.27	9.76
R3	230	1.98	1.26	1.25	2.34	1.16	5.69
R3	240	5.03	5.16	1.76	5.03	1.61	19.7
R3	250	9.11	8.14	3.13	14.63	1.17	27.25
R3	260	8.97	9.27	2.88	11.82	1.34	34.81
R3	270	5.28	2.26	3.16	7.2	1.96	8.58
R3	280	4.41	1.85	2.54	5.6	1.13	7.26
R3	290	4.55	2.21	2.36	6.62	1.72	8.67
R3	300	2.87	1.24	1.87	3.43	1.78	5.86
R3	310	2.33	0.79	1.65	2.84	1.16	3.88
R3	320	2.3	0.67	1.6	2.68	1.39	3.36
R3	330	2.59	0.84	1.71	3.38	1.41	3.79
R3	340	2.9	0.8	2.35	3.53	1.65	4.61
R3	350	3.69	1.54	2.73	4.56	1.62	7.53
R3	360	2.41	0.78	1.66	2.67	1.56	3.99
Layout	Mean/mm/s	Standard Deviation
L	3.76	0.21
R	4.05	0.18
Position	Mean/mm/s	Standard Deviation
1	3.48	0.12
3	4.33	0.31
Layout&Position	Mean/mm/s	Standard Deviation
L1	3.43	0.12
L3	4.1	0.32
R1	3.54	0.16
R3	4.56	0.32
Angle/°	Mean/mm/s	Standard Deviation
10	2.39	0.18
20	2.17	0.14
30	2.03	0.15
40	2.13	0.15
50	2.03	0.13
60	2.74	0.27
70	3.75	0.34
80	5.17	0.68
90	4.73	0.52
100	5.64	0.47
110	7.2	0.86
120	5.75	0.46
130	6.56	0.95
140	4.48	0.33
150	5.56	0.67
160	6.64	1.05
170	5.58	1.07
180	4.46	0.42
190	5	0.56
200	3.07	0.35
210	2.12	0.41
220	2.51	0.33
230	2.18	0.14
240	3.45	0.53
250	5.5	0.79
260	5.9	0.71
270	4.1	0.29
280	4.7	0.38
290	4.86	0.44
300	2.79	0.25
310	2.17	0.15
320	2.36	0.21
330	2.24	0.16
340	3.27	0.36
350	3.23	0.19
360	2.22	0.09

## Sheet: Drag Data-Accuracy Deviation
Layout&Position	Angle/°	Mean/mm	Standard Deviation	P25/mm	P75/mm	Min/mm	Max/mm
L1	10	2.14	0.44	1.84	2.5	1.48	2.97
L1	20	2.12	0.48	1.74	2.56	1.6	2.96
L1	30	1.88	0.31	1.54	2.11	1.47	2.43
L1	40	1.83	0.43	1.49	2.12	1.03	2.49
L1	50	2.04	0.95	1.59	2.1	0.92	4.72
L1	60	1.7	0.35	1.42	2.13	1.25	2.18
L1	70	1.93	0.87	1.32	2.78	0.71	3.49
L1	80	2.05	0.36	1.84	2.33	1.33	2.48
L1	90	2.06	0.38	1.72	2.26	1.46	2.64
L1	100	2.3	0.54	1.96	2.79	1.36	3.19
L1	110	2.42	0.7	1.99	2.63	1.08	3.84
L1	120	2.87	0.62	2.32	2.97	2.07	4.18
L1	130	2.63	0.5	2.27	2.96	1.62	3.43
L1	140	3	0.74	2.64	3.3	1.9	4.58
L1	150	2.71	0.49	2.46	3.01	1.92	3.58
L1	160	2.43	0.49	2.1	2.77	1.74	3.46
L1	170	2.6	0.46	2.2	2.88	1.96	3.52
L1	180	2.26	0.31	2	2.55	1.73	2.72
L1	190	2.17	0.48	1.8	2.52	1.72	3.31
L1	200	1.87	0.43	1.51	2.25	1.27	2.72
L1	210	1.74	0.29	1.52	1.97	1.22	2.18
L1	220	1.69	0.47	1.37	1.96	0.72	2.46
L1	230	1.74	0.43	1.43	2.14	0.91	2.47
L1	240	1.63	0.49	1.23	2.03	0.78	2.41
L1	250	2.04	0.48	1.65	2.37	1.28	2.86
L1	260	1.95	0.48	1.5	2.29	1.16	2.76
L1	270	2.01	0.37	1.7	2.32	1.42	2.68
L1	280	2.2	0.42	1.9	2.58	1.29	2.72
L1	290	1.92	0.4	1.77	2.21	1.31	2.73
L1	300	2.23	0.35	1.89	2.54	1.62	2.65
L1	310	2.28	0.46	2.05	2.71	1.42	2.85
L1	320	2.42	0.48	2.06	2.83	1.48	3.12
L1	330	2.43	0.49	2	2.86	1.6	3.09
L1	340	2.53	0.75	1.79	3.13	1.51	3.93
L1	350	2.42	0.44	2.05	2.77	1.95	3.35
L1	360	2.18	0.26	1.94	2.42	1.74	2.45
L3	10	1.93	0.36	1.63	2.3	1.25	2.44
L3	20	1.96	0.48	1.55	2.2	1.36	2.91
L3	30	1.98	0.36	1.6	2.28	1.43	2.52
L3	40	2.19	0.45	1.8	2.6	1.4	2.71
L3	50	1.93	0.45	1.56	2.21	1.24	2.66
L3	60	2.05	0.72	1.42	2.36	1.21	3.51
L3	70	1.98	0.8	1.41	2.66	0.6	3.48
L3	80	1.65	0.52	1.3	2.01	1.02	2.89
L3	90	1.6	0.32	1.28	1.85	1.18	2.14
L3	100	1.65	0.29	1.43	1.85	0.97	2.02
L3	110	1.86	0.4	1.55	2.2	1.21	2.55
L3	120	1.83	0.32	1.62	2.08	1.39	2.47
L3	130	1.74	0.25	1.53	1.92	1.4	2.22
L3	140	1.96	0.39	1.6	2.36	1.33	2.42
L3	150	1.97	0.28	1.78	2.18	1.38	2.4
L3	160	2.19	0.52	1.72	2.59	1.3	3.03
L3	170	1.97	0.54	1.65	2.1	1.28	3.16
L3	180	1.99	0.3	1.8	2.29	1.53	2.45
L3	190	2.1	0.45	1.69	2.46	1.38	2.9
L3	200	1.84	0.31	1.63	2.04	1.26	2.42
L3	210	1.77	0.37	1.53	2.02	1.15	2.42
L3	220	1.77	0.41	1.42	2.01	1.21	2.63
L3	230	1.75	0.56	1.24	2.14	1.04	2.92
L3	240	1.81	0.62	1.48	2.11	0.96	3.37
L3	250	1.73	0.8	1.33	1.89	0.94	4.03
L3	260	1.65	0.43	1.27	1.87	1.2	2.59
L3	270	1.53	0.31	1.33	1.76	1.08	2.11
L3	280	1.63	0.26	1.47	1.78	1.18	2.21
L3	290	1.78	0.28	1.63	1.99	1.38	2.4
L3	300	1.87	0.3	1.62	2.11	1.39	2.44
L3	310	1.78	0.35	1.57	1.99	1.14	2.49
L3	320	1.8	0.51	1.5	1.99	1.11	3.18
L3	330	1.86	0.31	1.72	2.06	1.1	2.32
L3	340	1.93	0.4	1.63	2.04	1.46	3
L3	350	2.12	0.55	1.72	2.63	1.41	3.15
L3	360	1.97	0.31	1.79	2.15	1.46	2.52
R1	10	2.36	0.49	2.19	2.74	1.36	2.98
R1	20	2.57	1.03	1.72	2.84	0.86	4.47
R1	30	2.26	0.68	1.56	2.76	1.31	3.45
R1	40	2.08	0.59	1.45	2.62	1.28	2.76
R1	50	2.26	0.97	1.65	2.75	0.42	3.7
R1	60	2.24	0.51	1.84	2.55	1.42	3.13
R1	70	1.83	0.71	1.18	2.59	0.72	2.75
R1	80	2.05	0.31	1.87	2.31	1.37	2.45
R1	90	2.14	0.32	1.9	2.33	1.66	2.7
R1	100	2.21	0.43	1.78	2.54	1.63	2.97
R1	110	2.29	0.5	1.86	2.63	1.66	3.22
R1	120	2.19	0.48	1.72	2.57	1.52	2.96
R1	130	2.08	0.5	1.57	2.52	1.27	2.71
R1	140	2.56	0.49	2.16	2.97	1.77	3.38
R1	150	2.44	0.53	2.02	2.72	1.72	3.46
R1	160	2.73	0.49	2.42	3.17	1.73	3.4
R1	170	2.32	0.44	2.03	2.77	1.47	2.84
R1	180	2.31	0.4	2.16	2.66	1.49	2.89
R1	190	2.82	0.76	2.39	3.55	1.55	4.2
R1	200	3.01	0.86	2.29	3.51	1.15	4.32
R1	210	2.4	0.46	1.99	2.72	1.7	3.19
R1	220	2.52	0.62	2.28	2.9	1.5	3.62
R1	230	2.78	0.7	2.59	3.29	1.47	3.98
R1	240	2.39	0.89	1.71	3.38	1.21	3.75
R1	250	2.47	0.67	1.8	3.19	1.63	3.47
R1	260	2.16	0.48	1.85	2.64	1.37	2.81
R1	270	2.06	0.28	1.82	2.31	1.68	2.57
R1	280	2.3	0.52	1.81	2.51	1.63	3.37
R1	290	2.28	0.52	1.82	2.61	1.73	3.4
R1	300	2.12	0.32	1.77	2.4	1.72	2.58
R1	310	2.67	1.07	2.14	2.79	1.45	5.66
R1	320	2.69	0.51	2.39	2.89	1.98	3.87
R1	330	2.4	0.3	2.17	2.64	1.85	2.93
R1	340	2.57	0.44	2.25	2.75	1.74	3.48
R1	350	2.26	0.42	2.2	2.49	1.23	2.88
R1	360	2.36	0.31	2.21	2.56	1.78	2.97
R3	10	2.52	0.46	2.16	2.66	1.9	3.63
R3	20	2.25	0.42	1.92	2.59	1.47	2.82
R3	30	2.15	0.36	1.9	2.4	1.46	2.81
R3	40	2.26	0.37	2.05	2.46	1.5	2.93
R3	50	2.14	0.47	1.87	2.44	1.32	2.95
R3	60	2.12	0.4	1.86	2.44	1.23	2.51
R3	70	1.95	0.44	1.6	2.15	1.42	2.81
R3	80	1.79	0.34	1.52	2.01	1.22	2.43
R3	90	1.67	0.24	1.5	1.84	1.26	2.07
R3	100	1.75	0.31	1.46	1.96	1.4	2.33
R3	110	1.95	0.52	1.55	2.45	1.28	2.95
R3	120	2.04	0.55	1.71	2.4	1.43	3.32
R3	130	2.32	0.59	1.79	2.87	1.43	3.18
R3	140	2.35	0.6	1.97	2.83	1.5	3.64
R3	150	2.4	0.54	2.16	2.68	1.23	3.57
R3	160	2.53	0.48	2.17	2.9	1.76	3.33
R3	170	2.72	0.33	2.59	2.98	1.94	3.26
R3	180	2.65	0.45	2.19	3.14	2.06	3.28
R3	190	2.85	0.62	2.32	3.43	1.85	3.56
R3	200	2.61	0.55	2.06	3.13	1.89	3.4
R3	210	2.41	0.31	2.15	2.62	2.03	3.01
R3	220	2.41	0.53	2.02	2.88	1.81	3.46
R3	230	2.18	0.48	1.88	2.47	1.42	3.08
R3	240	1.97	0.64	1.5	2.36	1.23	3.32
R3	250	2.21	0.6	1.68	2.51	1.5	3.6
R3	260	2.07	0.52	1.8	2.31	0.99	2.86
R3	270	1.94	0.47	1.63	2.42	1.18	2.74
R3	280	1.99	0.56	1.64	2.2	1.26	3.37
R3	290	2.07	0.54	1.62	2.47	1.25	3.04
R3	300	2.09	0.47	1.7	2.4	1.22	2.68
R3	310	2.07	0.36	1.82	2.44	1.45	2.63
R3	320	2.34	0.38	2.2	2.65	1.53	2.84
R3	330	2.34	0.38	2.01	2.66	1.78	3.01
R3	340	2.46	0.3	2.18	2.76	2.03	2.95
R3	350	2.46	0.33	2.23	2.68	2.06	3.11
R3	360	2.31	0.33	2.01	2.6	1.76	2.74
Layout	Mean/mm	Standard Deviation
L	2.02	0.06
R	2.3	0.06
Position	Mean/mm	Standard Deviation
1	2.27	0.05
3	2.05	0.06
Layout&Position	Mean/mm	Standard Deviation
L1	2.18	0.08
L3	1.87	0.06
R1	2.37	0.06
R3	2.23	0.07
Angle/°	Mean/mm	Standard Deviation
10	2.24	0.08
20	2.22	0.11
30	2.07	0.08
40	2.09	0.1
50	2.09	0.14
60	2.03	0.11
70	1.92	0.13
80	1.89	0.07
90	1.87	0.07
100	1.98	0.07
110	2.13	0.08
120	2.23	0.09
130	2.19	0.08
140	2.47	0.07
150	2.38	0.06
160	2.47	0.08
170	2.4	0.07
180	2.3	0.08
190	2.48	0.11
200	2.33	0.1
210	2.08	0.08
220	2.1	0.1
230	2.11	0.1
240	1.95	0.11
250	2.11	0.14
260	1.96	0.07
270	1.89	0.06
280	2.03	0.08
290	2.01	0.07
300	2.08	0.04
310	2.2	0.09
320	2.31	0.06
330	2.26	0.08
340	2.37	0.08
350	2.31	0.07
360	2.2	0.06

## Sheet: Drag Data-Workload
Layout	Mean	Standard Deviation	P25	P75	Min	Max
L	3.3	1.57	1.75	4.53	1.33	5.74
R	3.68	1.73	2.34	5.42	1.33	6.47
Layout	Mean	Standard Deviation
L	3.3	1.57
R	3.68	1.73
Layout	mental demand	physical demand	temporal demand	overall performance	effort	frustration level	Workload
L	2.57	6.01	2.34	3.64	4.18	1.1	3.3
R	2.87	6.48	2.48	3.9	5.01	1.33	3.68

## Sheet: Zoom Data-Operation Time
Layout&Position	Display Mode	Multiple	Mean/ms	Standard Deviation	P25/ms	P75/ms	Min/ms	Max/ms
L1	Real time	2	7098.46	2490.29	5037.8	9517.79	3408.51	12139.5	L
L1	Real time	3	7074.5	3301.92	4224.05	9847.71	3527.6	14901.3
L1	Real time	4	8012.99	2925.94	5610.16	10605.1	4450.47	13224.8
L1	Real time	5	8087.61	3256.98	5470.6	10868.3	3539.77	16324.8
L1	Real time	6	9013.85	3616.17	5545.92	12896.7	4026.54	15729.2
L1	Not Real time	2	6301.02	2160.85	4431.28	8308.91	2620.14	10950.3
L1	Not Real time	3	6159.12	1849.83	5125.77	6649.24	3499.3	10893.5
L1	Not Real time	4	6853.76	1884.33	5478.62	7962.54	3563.01	10782.3
L1	Not Real time	5	7711.35	2699.81	5547.94	10089.4	4240.16	13849.7
L1	Not Real time	6	8080.88	2930.76	5713.7	9490.83	3760.88	14458.4
L3	Real time	2	7057.69	3364.74	4146.57	9862.53	2948.43	14093.2
L3	Real time	3	7321.81	2878.29	5132.5	10026.8	3859.35	13463.8
L3	Real time	4	9224	3838.72	6305.46	12054.2	4696.12	17505.5
L3	Real time	5	9414.21	3687.48	6008.61	12683.5	4515.33	15198.4
L3	Real time	6	9982.55	3419.61	7102.93	12936.6	5951.06	18768.7
L3	Not Real time	2	5433.12	1988.01	3857.08	7218.2	2701.11	9596.17
L3	Not Real time	3	6608.94	2340.51	5063.91	8189.57	3916.69	12381.2
L3	Not Real time	4	7450.97	2570.56	5256.11	8628.68	3991.84	13859.8
L3	Not Real time	5	7218.83	1877.57	6066.5	8458.53	3815.67	11791.4
L3	Not Real time	6	8749.47	3407.55	6429.06	9956.84	5603.33	21262.7
R1	Real time	2	6895.13	2669.49	5033.83	8558.97	3719.92	13962.5
R1	Real time	3	7382.43	2825.89	4921.74	9224.6	3849.79	14448	R
R1	Real time	4	8361.83	2804.26	6106.62	10856.2	4450.47	14195.2
R1	Real time	5	8410.05	2338.94	6892.18	10234	4117.99	13267
R1	Real time	6	8750.18	3232	6542.52	10553.1	4432.16	15942.9
R1	Not Real time	2	5643.66	1864.45	4462.54	6353.59	2620.14	10581.2
R1	Not Real time	3	6238.78	2288.92	4410.04	7473.9	3499.3	11904.1
R1	Not Real time	4	6547.96	1782.23	5396.87	7858.39	3563.01	11195.3
R1	Not Real time	5	7644.13	2284.22	6168.02	8210.3	4240.16	14239.6
R1	Not Real time	6	7955.9	2868.3	6503.35	9131.18	3760.88	15667.1
R3	Real time	2	5393.71	1654.91	3866.65	6589.83	3259.94	9623.23
R3	Real time	3	6492.08	1858.23	5026.54	7669.25	3814.38	11849.4
R3	Real time	4	7317.37	2183.8	5358.38	9615.15	4650.87	11377.2
R3	Real time	5	8477.49	2550.87	6240.46	10317.5	4913.98	15083.7
R3	Real time	6	8367.93	2456.26	6445.37	9711.2	5328.57	15107.9
R3	Not Real time	2	4931.12	1962.8	3688.27	5696.81	2587.68	9951.4
R3	Not Real time	3	6174.33	2470.28	4749.51	7156.73	2849.82	14593.4
R3	Not Real time	4	6964.19	1987.24	5499.79	8643.93	3843.05	12635.4
R3	Not Real time	5	8048.51	2406.88	6323.49	9372.8	4293.58	13652.8
R3	Not Real time	6	7916.32	1920.79	6575	9170.34	5135.67	12231.6
Layout	Mean/ms	Standard Deviation
L	7642.76	471.28
R	7195.66	339.13
Position	Mean/ms	Standard Deviation
1	7411.18	426.99
3	7427.23	358.1
Layout&Position	Mean/ms	Standard Deviation
L1	7439.35	476.9
L3	7846.16	479.26
R1	7383.01	421.54
R3	7008.3	340.38
Display Mode	Mean/ms	Standard Deviation
Real time	7906.79	467.41
Not Real time	6931.62	321.41
Multiple	Mean/ms	Standard Deviation
2	6094.24	377.96
3	6681.5	380.48
4	7591.63	391.1
5	8126.52	397.21
6	8602.14	439.47
	F	p	partial η2
Zoom	1/22/0.096	0.76	0.004
Zoom	Mean/ms	Standard Deviation
Zoom in	7301.04	540.22
Zoom out	7537.38	540.22

## Sheet: Zoom Data-Accuracy Deviation
Layout&Position	Display Mode	Multiple	Mean	Standard Deviation	P25	P75	Min	Max
L1	Real time	2	0.008	0.008	0	0.012	0	0.026	L
L1	Real time	3	0.011	0.008	0.003	0.018	0.001	0.025
L1	Real time	4	0.01	0.009	0.002	0.014	0.001	0.04
L1	Real time	5	0.011	0.007	0.006	0.014	0.002	0.032
L1	Real time	6	0.012	0.018	0.002	0.009	0.001	0.085
L1	Not Real time	2	0.018	0.012	0.004	0.028	0	0.039
L1	Not Real time	3	0.018	0.017	0.008	0.02	0.002	0.08
L1	Not Real time	4	0.012	0.007	0.006	0.017	0.001	0.025
L1	Not Real time	5	0.011	0.009	0.003	0.013	0.001	0.042
L1	Not Real time	6	0.013	0.02	0.005	0.011	0.001	0.103
L3	Real time	2	0.018	0.012	0.008	0.025	0.002	0.048
L3	Real time	3	0.015	0.01	0.005	0.019	0.002	0.04
L3	Real time	4	0.01	0.006	0.005	0.014	0.001	0.021
L3	Real time	5	0.008	0.005	0.004	0.011	0.001	0.019
L3	Real time	6	0.009	0.008	0.004	0.01	0.002	0.043
L3	Not Real time	2	0.028	0.031	0.007	0.03	0.003	0.123
L3	Not Real time	3	0.016	0.009	0.007	0.021	0.003	0.037
L3	Not Real time	4	0.013	0.01	0.008	0.016	0.002	0.054
L3	Not Real time	5	0.014	0.012	0.006	0.016	0.001	0.048
L3	Not Real time	6	0.008	0.005	0.003	0.012	0.002	0.022
R1	Real time	2	0.015	0.012	0.004	0.026	0.002	0.04
R1	Real time	3	0.011	0.006	0.007	0.015	0.001	0.025	R
R1	Real time	4	0.011	0.013	0.003	0.014	0.001	0.064
R1	Real time	5	0.01	0.011	0.002	0.012	0.001	0.051
R1	Real time	6	0.008	0.006	0.004	0.009	0.001	0.025
R1	Not Real time	2	0.029	0.032	0.008	0.033	0.001	0.119
R1	Not Real time	3	0.017	0.016	0.008	0.022	0.002	0.07
R1	Not Real time	4	0.014	0.014	0.005	0.017	0.001	0.059
R1	Not Real time	5	0.018	0.034	0.004	0.012	0.001	0.167
R1	Not Real time	6	0.008	0.005	0.003	0.011	0.001	0.023
R3	Real time	2	0.016	0.011	0.006	0.025	0.003	0.039
R3	Real time	3	0.01	0.007	0.004	0.015	0.001	0.03
R3	Real time	4	0.011	0.005	0.007	0.016	0.002	0.02
R3	Real time	5	0.011	0.01	0.005	0.011	0.001	0.05
R3	Real time	6	0.008	0.005	0.005	0.011	0.001	0.021
R3	Not Real time	2	0.028	0.032	0.007	0.029	0.003	0.138
R3	Not Real time	3	0.03	0.035	0.009	0.031	0.002	0.161
R3	Not Real time	4	0.023	0.017	0.01	0.03	0.002	0.079
R3	Not Real time	5	0.028	0.023	0.013	0.037	0.004	0.112
R3	Not Real time	6	0.023	0.014	0.014	0.033	0.002	0.059
Layout	Mean	Standard Deviation
L	0.013	0.001
R	0.016	0.002
Position	Mean	Standard Deviation
1	0.013	0.001
3	0.016	0.002
Layout&Position	Mean	Standard Deviation
L1	0.012	0.001
L3	0.014	0.002
R1	0.014	0.002
R3	0.019	0.003
Display Mode	Mean	Standard Deviation
Real time	0.011	0.001
Not Real time	0.018	0.002
Multiple	Mean	Standard Deviation
2	0.02	0.003
3	0.016	0.002
4	0.013	0.001
5	0.014	0.002
6	0.011	0.001
	F	p	partial η2
Zoom	1/22/0.196	0.663	0.009
Zoom	Mean	Standard Deviation
Zoom in	0.014	0.002
Zoom out	0.015	0.002

## Sheet: Zoom Data-Workload
Layout&Position	Display Mode	Multiple	Mean	Standard Deviation	P25	P75	Min	Max
L	Real time	2	2.68	1.23	1.75	3.33	0.99	5.34
L	Real time	3	2.75	1.27	1.66	3.78	0.99	5.48
L	Real time	4	3.13	1.43	1.72	4.32	1.12	6.34
L	Real time	5	3.55	1.51	2.53	4.91	1.32	6.87
L	Real time	6	3.96	1.8	3.01	5.91	1.45	7.13
L	Not Real time	2	2.65	1.26	1.87	3.88	1	5.87
L	Not Real time	3	2.82	1.4	1.87	3.84	1	6.66
L	Not Real time	4	3.11	1.5	1.92	3.87	1.13	7.39
L	Not Real time	5	3.52	1.67	2.03	4.96	1.47	7.72
L	Not Real time	6	3.91	1.93	2.34	5.91	1.6	7.92
R	Real time	2	2.53	1.37	1.7	3	0.99	6.27
R	Real time	3	2.69	1.39	1.7	3.23	0.99	5.6
R	Real time	4	2.97	1.48	1.7	4.25	1.19	6.01
R	Real time	5	3.45	1.49	2.8	4.23	1.27	7.01
R	Real time	6	3.8	1.67	3.04	4.96	1.27	7.54
R	Not Real time	2	2.5	1.2	1.5	3.33	1	5.11
R	Not Real time	3	2.75	1.21	1.8	3.61	1.27	5.28
R	Not Real time	4	2.81	1.33	1.5	3.93	1	5.61
R	Not Real time	5	3.2	1.46	1.71	4.44	1.27	6.4
R	Not Real time	6	3.75	1.66	2.45	5.25	1.4	6.93
Layout	Mean	Standard Deviation
L	3.21	0.27
R	3.05	0.26
Display Mode	Mean	Standard Deviation
Real time	3.15	0.27
Not Real time	3.1	0.27
Multiple	Mean	Standard Deviation
2	2.59	0.24
3	2.75	0.26
4	3	0.28
5	3.43	0.3
6	3.85	0.35
		F	p	偏η2
Zoom	1,22	0.0654199	0.800502	0.00296482
Zoom	Mean	Standard Deviation
Zoom in	3.06	0.37
Zoom out	3.19	0.37
Layout	Multiple	mental demand	physical demand	temporal demand	overall performance	effort	frustration level	Workload
L	2	3.01	1.92	2.62	3.44	3.76	1.35	2.68
	3	3.31	1.94	2.69	3.18	3.6	1.79	2.75
	4	3.74	2.07	3.17	3.93	3.87	1.97	3.13
	5	4.28	2.39	3.76	4.27	4.35	2.29	3.55
	6	4.94	2.72	3.99	4.82	4.65	2.64	3.96
R	2	2.94	1.99	2.24	3.36	3.11	1.54	2.53
	3	3.19	2.03	2.5	3.31	3.32	1.76	2.69
	4	3.64	2.16	2.65	3.88	3.68	1.83	2.97
	5	4.26	2.64	3.23	4.11	4.27	2.19	3.45
	6	4.62	2.84	3.78	4.48	4.58	2.51	3.8
Layout	Multiple	mental demand	physical demand	temporal demand	overall performance	effort	frustration level	Workload
L	2	4.17	2	2.6	3.44	2.76	0.92	2.65
	3	4.33	1.99	2.98	3.77	2.87	0.96	2.82
	4	4.71	2.04	3.26	4.24	3.25	1.13	3.11
	5	5.26	2.31	4.12	4.71	3.46	1.25	3.52
	6	5.72	2.63	4.72	4.96	3.98	1.46	3.91
R	2	3.84	1.87	2.24	3.26	2.87	0.95	2.5
	3	4.06	1.92	2.98	3.59	3	0.98	2.75
	4	4.28	1.89	2.98	3.44	3.17	1.1	2.81
	5	4.81	2.18	3.58	3.85	3.53	1.29	3.2
	6	5.61	2.56	4.34	4.43	3.96	1.59	3.75
